# Supplementary material for: Machine Learning for Automated Classification of Abnormal Lung Sounds Obtained from Public Databases: A Systematic Review
Source: Bioengineering (Basel). 2023 Oct 2;10(10):1155. doi: 10.3390/bioengineering10101155 (PMC10604310; doi:10.3390/bioengineering10101155)
Supplement: Supplementary file 1 [file bioengineering-10-01155-s001.zip]

Archive with 1 entries (1 files):
- bioengineering-2577716-supplementary.pdf
